# Supplementary material for: Optimization of Mobile Phase Modifiers for Fast LC-MS-Based Untargeted Metabolomics and Lipidomics
Source: Int J Mol Sci. 2023 Jan 19;24(3):1987. doi: 10.3390/ijms24031987 (PMC9916776; doi:10.3390/ijms24031987)
Supplement: Supplementary file 1 [file ijms-24-01987-s001.zip]

Archive with 2 entries (2 files):
- ijms-2164599_Figure S1.pdf
- ijms-2164599_Tables S1-S6.xlsx
