# Supplementary material for: Optimization of Mobile Phase Modifiers for Fast LC-MS-Based Untargeted Metabolomics and Lipidomics
Source: Int J Mol Sci. 2023 Jan 19;24(3):1987. doi: 10.3390/ijms24031987 (PMC9916776; doi:10.3390/ijms24031987)
Supplement: Supplementary file 1 [file ijms-24-01987-s001.zip › ijms-2164599_Tables S1-S6.xlsx]

## Sheet: Table S1
Table S1: Polar compounds evaluated with the HILIC platform (mobile phase modifiers)
1-Methyladenosine
1-Methylnicotinamide
Acetylcarnitine
Acetylspermidine
Adenosine
Alanine
Arginine
Betaine
Caffeine (exposome compound)
Carnitine
Choline
Cotinine (exposome compound)
Creatine
Creatinine
Dimethylarginine
Glucose
Glutamic acid
Glutamine
Glycerol 3-phosphate
Histidine
Isoleucine
Leucine
Methyllysine
Nicotinamide
N-Methylproline
Phenylacetylglutamine
Proline
Serine
Stachydrine
Threonine
Trimethylamine-N-oxide
Trimethyllysine
Tyrosine
Urea
Valine

## Sheet: Table S2
Table S2: Polar compounds evaluated with the HILIC and RPLC platforms (mobile phase modifiers)
2-Hydroxybutyric acid
3-Hydroxybutyric acid
3-Hydroxyisobutyric acid
3-Methylglutaconic acid
Acetoacetic acid
Aconitic acid, cis-
Aconitic acid, trans-
alpha-Hydroxyglutaric acid
alpha-Ketoglutaric acid
Citric acid
Fumaric acid
Isocitric acid
Itaconic acid
Lactic acid
Malic acid
Malonic acid
Methylmalonic acid
Oxalacetic acid
Oxalic acid
Pyruvic acid
Succinic acid

## Sheet: Table S3
Table S3: Polar compounds in plasma evaluated with the HILIC platform (robustness)
1-Methyladenosine
1-Methylnicotinamide
3-Methylhistidine
Alanine
Arginine
Asparagine
Betaine
Caffeine (exposome compound)
CAR 10:0
CAR 12:0
CAR 14:0
CAR 14:1
CAR 2:0
CAR 3:0
CAR 3:0-DC
CAR 4:0
CAR 4:0-OH
CAR 5:0
CAR 5:0-DC
CAR 5:0-OH
CAR 6:0
CAR 6:0-DC
CAR 8:0
CAR 8:1
CAR C5:0-M-DC
Carnitine
Citrulline
Creatine
Cytosine
Dimethylarginine
Ergothioneine
gamma-Butyrobetaine
Glucose
Glutamic acid
Glutamine
Glycero-3-phosphocholine
Glycine
Hippuric acid
Histidine
Hypoxanthine
Isoleucine
Leucine
Lysine
Methionine
N,N-Dimethylglycine
N-epsilon-Dimethyllysine
N-epsilon-Methyllysine
N1-Acetylspermidine
N6,N6,N6-Trimethyllysine
N-Acetylhistamine
N-Acetylornithine
Nicotinamide
N-Methylproline
Ornithine
Pantothenic acid
Phenylacetylglutamine
Phenylalanine
Proline
Serine
Stachydrine (proline betaine)
Threonine
TMAO
trans-Crotonobetaine
Tryptophan
Urea
Valine

## Sheet: Table S4
Table S4: Polar compounds in plasma evaluated with the RPLC platform (robustness)
2-Acetamidooctanoic acid
2-Hydroxybutyric acid
3-Hydroxybutyric acid
3-Hydroxyisobutyric acid
3-Indoxylsulfate
3-Methyl-2-oxovaleric acid
Aconitic acid, cis-
alpha-Hydroxyglutaric acid
alpha-Ketoglutaric acid
Cholic acid
Citric acid
Citrulline
CMPF
Creatine
Fumaric acid
gamma-Glutamylalanine
Glucose
Glutamic acid
Glutamine
Hippuric acid
Hypoxanthine
Indolelactic acid
Isocitric acid
Lactic acid
Malic acid
Malonic acid
N-Acetylaspartic acid
N-Acetylcarnosine
N-Acetylglutamine
N-Acetylglycine
N-Acetylleucine
N-Acetylserine
Pantothenic acid
Phenylacetylglutamine
Phenylalanine
Pyruvic acid
Succinic acid
Tryptophan
Uric acid
Xanthine
Xanthosine

## Sheet: Table S5
Table S5: The effect of mobile phase modifiers on the ionization efficiency of lipids in serum, liver, and tea extracts (the percentage for each lipid class for Figure 5)

## Sheet: Table S6
Table S6: Complex lipids evaluated with the RPLC platform
ESI(+)			ESI(–)
Lipid class	Lipid		Lipid class	Lipid
AHexSIS	ASG 29:1;O;Hex;FA 16:0		ADGGA	ADGGA 50:1|ADGGA 16:0_16:0_18:1
AHexSIS	ASG 29:1;O;Hex;FA 18:0		ADGGA	ADGGA 50:2|ADGGA 16:0_16:0_18:2
AHexSIS	ASG 29:1;O;Hex;FA 18:1		ADGGA	ADGGA 50:3|ADGGA 16:0_16:0_18:3
AHexSIS	ASG 29:1;O;Hex;FA 18:2		ADGGA	ADGGA 52:2|ADGGA 16:0_18:0_18:2
AHexSIS	ASG 29:1;O;Hex;FA 18:3		ADGGA	ADGGA 52:3|ADGGA 16:0_18:1_18:2
AHexSIS	ASG 29:1;O;Hex;FA 23:0		ADGGA	ADGGA 52:4|ADGGA 16:0_18:2_18:2
AHexSIS	ASG 29:1;O;Hex;FA 24:0		ADGGA	ADGGA 52:5|ADGGA 16:0_18:2_18:3
AHexSIS	ASG 29:1;O;Hex;FA 25:0		AHexSIS	ASG 29:1;O;Hex;FA 16:0
AHexSIS	ASG 29:1;O;Hex;FA 26:0		AHexSIS	ASG 29:1;O;Hex;FA 18:2
AHexSTS	ASG 29:2;O;Hex;FA 16:0 (1)		Cer	Cer 40:1;4O|Cer 18:1;3O/22:0;(2OH)
AHexSTS	ASG 29:2;O;Hex;FA 16:0 (2)		Cer	Cer 42:1;4O|Cer 18:1;3O/24:0;(2OH)
AHexSTS	ASG 29:2;O;Hex;FA 18:0		Cer	Cer 34:0;2O|Cer 18:0;2O/16:0
AHexSTS	ASG 29:2;O;Hex;FA 18:1		Cer	Cer 40:1;3O|Cer 18:1;3O/22:0
AHexSTS	ASG 29:2;O;Hex;FA 18:2		Cer	Cer 41:1;3O|Cer 18:1;3O/23:0
AHexSTS	ASG 29:2;O;Hex;FA 18:3		Cer	Cer 42:0;3O|Cer 18:0;3O/24:0
CAR	CAR 10:0		Cer	Cer 42:1;3O|Cer 18:1;3O/24:0
CAR	CAR 16:0		Cer	Cer 44:1;3O|Cer 18:1;3O/26:0
CAR	CAR 16:1		Cer	Cer 34:1;2O|Cer 18:1;2O/16:0
CAR	CAR 18:0		Cer	Cer 35:1;2O|Cer 18:1;2O/17:0
CAR	CAR 18:1		Cer	Cer 36:1;2O|Cer 18:1;2O/18:0
CAR	CAR 18:2		Cer	Cer 40:1;2O|Cer 18:1;2O/22:0
CAR	CAR 20:0		Cer	Cer 41:1;2O|Cer 18:1;2O/23:0
CAR	CAR 20:1		Cer	Cer 42:1;2O|Cer 18:1;2O/24:0
CAR	CAR 24:0		Cer	Cer 42:2;2O|Cer 18:1;2O/24:1
CAR	CAR 26:0		Cer	Cer 42:3;2O|Cer 18:1;2O/24:2
CE	CE 16:1		CL	CL 70:7|CL 16:1_18:2_18:2_18:2
CE	CE 18:1		CL	CL 72:10|CL 18:2_18:3_18:2_18:3
CE	CE 18:2		CL	CL 72:11|CL 18:2_18:3_18:3_18:3
CE	CE 18:3		CL	CL 72:6|CL 18:1_18:2_18:1_18:2
CE	CE 20:3		CL	CL 72:7|CL 18:1_18:2_18:2_18:2
CE	CE 20:4		CL	CL 72:8|CL 18:2_18:2_18:2_18:2
CE	CE 20:5		CL	CL 72:9|CL 18:2_18:2_18:2_18:3
CE	CE 22:6		CL	CL 74:7|CL 18:1_18:2_18:1_20:3
CL	CL 70:6; CL 34:3_36:3		DGGA	DGGA 34:1|DGGA 16:0_18:1
CL	CL 70:7; CL 34:3_36:4		DGGA	DGGA 34:2|DGGA 16:0_18:2
CL	CL 72:6; CL 36:2_36:4		DGGA	DGGA 34:3|DGGA 16:0_18:3
CL	CL 72:7; CL 36:3_36:4		EtherLPC	LPC O-16:0
CL	CL 72:8; CL 36:3_36:5		EtherLPE	LPE O-16:1
CL	CL 72:9; CL 36:4_36:5		EtherLPE	LPE O-18:1
CL	CL 72:10; CL 36:4_36:6		EtherPC	PC O-32:0|PC O-16:0_16:0
CL	CL 72:11; CL 36:5_36:6		EtherPC	PC O-34:0|PC O-18:0_16:0
CL	CL 74:7; CL 36:3_38:4		EtherPC	PC O-34:2|PC O-16:1_18:1
CL	CL 74:8; CL 36:4_38:4		EtherPC	PC O-34:3|PC O-16:1_18:2
CL	CL 74:10; CL 36:4_38:6		EtherPC	PC O-36:5|PC O-16:1_20:4
Cer-AP	Cer 40:0;4O; Cer 18:0;3O/22:0;(2OH)		EtherPC	PC O-38:4|PC O-18:0_20:4
Cer-AP	Cer 40:1;4O (1); Cer 18:1;3O/22:0;(2OH)		EtherPC	PC O-38:5|PC O-18:1_20:4
Cer-AP	Cer 40:1;4O (2); Cer 18:1;3O/22:0;(2OH)		EtherPE	PE O-34:2|PE O-16:1_18:1
Cer-AP	Cer 41:1;4O (1); Cer 18:1;3O/23:0;(2OH)		EtherPE	PE O-34:3|PE O-16:1_18:2
Cer-AP	Cer 41:1;4O (2); Cer 18:1;3O/23:0;(2OH)		EtherPE	PE O-36:2|PE O-18:1_18:1
Cer-AP	Cer 42:0;4O; Cer 18:0;3O/24:0;(2OH)		EtherPE	PE O-36:3|PE O-18:1_18:2
Cer-AP	Cer 42:1;4O (1); Cer 18:1;3O/24:0;(2OH)		EtherPE	PE O-36:5|PE O-16:1_20:4
Cer-AP	Cer 42:1;4O (2); Cer 18:1;3O/24:0;(2OH)		EtherPE	PE O-38:2|PE O-18:1_20:1
Cer-AP	Cer 42:2;4O (1); Cer 18:1;3O/24:1;(2OH)		EtherPE	PE O-38:4|PE O-18:1_20:3
Cer-AP	Cer 42:2;4O (2); Cer 18:1;3O/24:1;(2OH)		EtherPE	PE O-38:5|PE O-16:1_22:4
Cer-AP	Cer 43:1;4O; Cer 18:1;3O/25:0;(2OH)		EtherPE	PE O-38:5|PE O-18:1_20:4
Cer-AP	Cer 44:1;4O (1); Cer 18:1;3O/26:0;(2OH)		EtherPE	PE O-38:7|PE O-16:1_22:6
Cer-AP	Cer 44:1;4O (2); Cer 18:1;3O/26:0;(2OH)		EtherPE	PE O-40:5|PE O-18:1_22:4
Cer-AP	Cer 44:2;4O; Cer 18:1;3O/26:1;(2OH)		EtherPE	PE O-40:5|PE O-20:1_20:4
Cer-HDS	Cer 40:0;3O; Cer 17:0;2O/23:0;O		EtherPE	PE O-40:6|PE O-18:1_22:5
Cer-HDS	Cer 42:0;3O; Cer 17:0;2O/25:0;O		EtherPE	PE O-40:6|PE O-18:1_22:5
Cer-HDS	Cer 44:0;3O; Cer 17:0;2O/27:0;O		EtherPE	PE O-40:7|PE O-18:1_22:6
Cer-HS	Cer 34:2;3O; Cer 18:2;2O/16:0;O		FA	FA 16:0
Cer-HS	Cer 42:1;3O; Cer 17:1;2O/25:0;O		FA	FA 18:0
Cer-HS	Cer 42:2;3O; Cer 18:2;2O/24:0;O		FA	FA 18:1
Cer-HS	Cer 43:1;3O; Cer 17:1;2O/26:0;O		FA	FA 18:2
Cer-HS	Cer 44:1;3O; Cer 17:1;2O/27:0;O		FA	FA 18:3
Cer-NDS	Cer 34:0;2O; Cer 18:0;2O/16:0		FA	FA 20:4
Cer-NDS	Cer 42:1;2O (1); Cer 18:0;2O/24:1		FA	FA 20:5
Cer-NS	Cer 34:1;2O; Cer 18:1;2O/16:0		FA	FA 22:6
Cer-NS	Cer 34:3;2O; Cer 18:2;2O/16:1		HexCer	HexCer 40:1;4O|HexCer 18:1;3O/22:0;(2OH)
Cer-NS	Cer 36:1;2O; Cer 18:1;2O/18:0		HexCer	HexCer 40:2;4O|HexCer 18:1;3O/22:1;(2OH)
Cer-NS	Cer 37:1;2O; Cer 18:1;2O/19:0		HexCer	HexCer 41:1;4O|HexCer 18:1;3O/23:0;(2OH)
Cer-NS	Cer 38:1;2O; Cer 18:1;2O/20:0		HexCer	HexCer 42:1;4O|HexCer 18:1;3O/24:0;(2OH)
Cer-NS	Cer 39:1;2O; Cer 18:1;2O/21:0		HexCer	HexCer 44:1;4O|HexCer 18:1;3O/26:0;(2OH)
Cer-NS	Cer 40:1;2O; Cer 18:1;2O/22:0		HexCer	HexCer 34:2;3O|HexCer 18:1;2O/16:1;O
Cer-NS	Cer 40:2;2O (1); Cer 18:1;2O/22:1		HexCer	HexCer 36:2;3O|HexCer 18:2;2O/18:0;O
Cer-NS	Cer 40:2;2O (2); Cer 18:1;2O/22:1		HexCer	HexCer 40:1;3O|HexCer 18:1;2O/22:0;O
Cer-NS	Cer 41:1;2O; Cer 18:1;2O/23:0		HexCer	HexCer 42:1;3O|HexCer 18:1;2O/24:0;O
Cer-NS	Cer 41:2;2O; Cer 18:1;2O/23:1		HexCer	HexCer 34:1;2O|HexCer 18:1;2O/16:0
Cer-NS	Cer 42:1;2O (2); Cer 18:1;2O/24:0		HexCer	HexCer 34:2;2O|HexCer 18:2;2O/16:0
Cer-NS	Cer 42:2;2O; Cer 18:1;2O/24:1		HexCer	HexCer 35:1;2O|HexCer 18:1;2O/17:0
Cer-NS	Cer 42:3;2O (1); Cer 18:1;2O/24:2		LNAPE	LPE-N (FA)34:2|LPE-N (FA 18:2)16:0
Cer-NS	Cer 42:3;2O (2); Cer 18:1;2O/24:2		LNAPE	LPE-N (FA)36:2|LPE-N (FA 18:0)18:2
Cer-NS	Cer 42:4;2O; Cer 18:1;2O/24:3		LNAPE	LPE-N (FA)36:3|LPE-N (FA 18:1)18:2
Cer-NS	Cer 43:1;2O; Cer 18:1;2O/25:0		LNAPE	LPE-N (FA)36:4|LPE-N (FA 18:2)18:2
Cer-NS	Cer 43:2;2O; Cer 18:1;2O/25:1		LNAPE	LPE-N (FA)36:5|LPE-N (FA 18:3)18:2
Cer-NS	Cer 44:2;2O; Cer 18:1;2O/26:1		LPC	LPC 16:0
Cholesterol	Cholesterol		LPC	LPC 16:1
DG	DG 34:0; DG 16:0_18:0		LPC	LPC 17:1
DG	DG 34:1; DG 16:0_18:1		LPC	LPC 18:0
DG	DG 34:2 (1); DG 16:1_18:1		LPC	LPC 18:1
DG	DG 34:2 (1); DG 16:0_18:2		LPC	LPC 18:2
DG	DG 34:3; DG 16:0_18:3		LPC	LPC 20:3
DG	DG 36:0; DG 18:0_18:0		LPC	LPC 20:4
DG	DG 36:1; DG 18:0_18:1		LPC	LPC 22:6
DG	DG 36:2; DG 18:0_18:2		LPE	LPE 16:0
DG	DG 36:3; DG 18:1_18:2		LPE	LPE 17:0
DG	DG 36:4 (1); DG 18:2_18:2		LPE	LPE 17:1
DG	DG 36:4 (2); DG 16:0_20:4		LPE	LPE 18:0
DG	DG 36:5; DG 18:2_18:3		LPE	LPE 18:1
DG	DG 36:6 (1); DG 18:3_18:3		LPE	LPE 18:2
DG	DG 36:6 (2); DG 18:3_18:3		LPE	LPE 20:4
DG	DG 38:3; DG 18:0_20:3		LPE	LPE 22:6
DG	DG 38:4; DG 18:0_20:4		LPG	LPG 18:1
DG	DG 38:6; DG 16:0_22:6		LPI	LPI 18:0
DG	DG 40:4; DG 18:0_22:4		LPI	LPI 20:4
DG	DG 40:6; DG 18:0_22:6		MGDG	MGDG 34:1|MGDG 16:0_18:1
DGDG	DGDG 32:0; DGDG 16:0_16:0		MGDG	MGDG 34:3|MGDG 16:0_18:3
DGDG	DGDG 34:1; DGDG 16:0_18:1		MGDG	MGDG 34:4|MGDG 16:1_18:3
DGDG	DGDG 34:2; DGDG 16:0_18:2		MGDG	MGDG 36:3|MGDG 18:0_18:3
DGDG	DGDG 34:3; DGDG 16:0_18:3		MGDG	MGDG 36:6|MGDG 18:3_18:3
DGDG	DGDG 34:4; DGDG 16:1_18:3		PA	PA 34:2|PA 16:0_18:2
DGDG	DGDG 35:3; DGDG 17:0_18:3		PA	PA 34:3|PA 16:0_18:3
DGDG	DGDG 36:1; DGDG 18:0_18:1		PA	PA 36:4|PA 18:2_18:2
DGDG	DGDG 36:2; DGDG 18:0_18:2		PA	PA 36:5|PA 18:2_18:3
DGDG	DGDG 36:3; DGDG 18:0_18:3		PA	PA 36:6|PA 18:3_18:3
DGDG	DGDG 36:4; DGDG 18:1_18:3		PC	PC 28:0|PC 12:0_16:0
DGDG	DGDG 36:5; DGDG 18:2_18:3		PC	PC 30:0|PC 14:0_16:0
DGDG	DGDG 36:6; DGDG 18:2_18:4		PC	PC 30:1|PC 14:0_16:1
DGDG	DGDG 37:6; DGDG 18:3_19:3		PC	PC 32:0|PC 16:0_16:0
DGDG	DGDG 38:6 (1); DGDG 18:3_20:3		PC	PC 32:1|PC 16:0_16:1
DGDG	DGDG 38:6 (2); DGDG 18:3_20:3		PC	PC 32:2|PC 14:0_18:2
DGDG	DGDG 40:2; DGDG 22:0_18:2		PC	PC 33:1|PC 15:0_18:1
DGDG	DGDG 42:2; DGDG 24:0_18:2		PC	PC 33:2|PC 15:0_18:2
DGDG	DGDG 46:2; DGDG 28:0_18:2		PC	PC 34:0|PC 16:0_18:0
DGTS	DGTS 32:2; DGTS 14:0_18:2		PC	PC 34:1|PC 16:0_18:1
DGTS	DGTS 34:1; DGTS 16:0_18:1		PC	PC 34:2|PC 16:0_18:2
DGTS	DGTS 34:2; DGTS 16:0_18:2		PC	PC 34:3|PC 16:1_18:2
DGTS	DGTS 34:3; DGTS 16:0_18:3		PC	PC 34:4|PC 14:0_20:4
DGTS	DGTS 36:2; DGTS 18:0_18:2		PC	PC 35:1|PC 17:0_18:1
DGTS	DGTS 36:3; DGTS 18:1_18:2		PC	PC 35:2|PC 17:0_18:2
DGTS	DGTS 36:4; DGTS 18:2_18:2		PC	PC 36:1|PC 18:0_18:1
DGTS	DGTS 36:5; DGTS 18:2_18:3		PC	PC 36:2|PC 18:0_18:2
Hex2Cer	Hex2Cer 34:1;2O; Hex2Cer 18:1;2O/16:0		PC	PC 36:3|PC 18:1_18:2
HexCer-AP	HexCer 40:1;4O; HexCer 18:1;3O/22:0;(2OH)		PC	PC 36:4|PC 16:0_20:4
HexCer-AP	HexCer 41:1;4O; HexCer 18:1;3O/23:0;(2OH)		PC	PC 36:4|PC 18:2_18:2
HexCer-AP	HexCer 42:1;4O; HexCer 18:1;3O/24:0;(2OH)		PC	PC 36:5|PC 16:0_20:5
HexCer-AP	HexCer 42:2;4O; HexCer 18:1;3O/24:1;(2OH)		PC	PC 36:5|PC 16:1_20:4
HexCer-AP	HexCer 42:3;4O; HexCer 18:1;3O/24:2;(2OH)		PC	PC 36:5|PC 18:2_18:3
HexCer-AP	HexCer 43:1;4O; HexCer 18:1;3O/25:0;(2OH)		PC	PC 38:2|PC 18:0_20:2
HexCer-AP	HexCer 43:2;4O; HexCer 18:1;3O/25:1;(2OH)		PC	PC 38:3|PC 18:0_20:3
HexCer-AP	HexCer 44:1;4O; HexCer 18:1;3O/26:0;(2OH)		PC	PC 38:3|PC 20:1_18:2
HexCer-AP	HexCer 46:1;4O; HexCer 18:1;3O/28:0;(2OH)		PC	PC 38:4|PC 16:0_22:4
HexCer-HS	HexCer 34:2;3O; HexCer 18:2;2O/16:0;O		PC	PC 38:4|PC 18:0_20:4
HexCer-HS	HexCer 36:2;3O; HexCer 18:2;2O/18:0;O		PC	PC 38:6|PC 16:0_22:6
HexCer-HS	HexCer 40:1;3O; HexCer 18:1;2O/22:0;O		PC	PC 38:6|PC 18:2_20:4
HexCer-HS	HexCer 42:1;3O; HexCer 18:1;2O/24:0;O		PC	PC 38:7|PC 18:3_20:4
HexCer-HS	HexCer 42:2;3O; HexCer 18:2;2O/24:0;O		PC	PC 40:4|PC 18:0_22:4
HexCer-HS	HexCer 42:3;3O; HexCer 18:2;2O/24:1;O		PC	PC 40:6|PC 18:0_22:6
HexCer-HS	HexCer 43:1;3O; HexCer 18:1;2O/25:0;O		PC	PC 40:7|PC 18:1_22:6
HexCer-HS	HexCer 43:3;3O; HexCer 18:2;2O/25:1;O		PC	PC 40:8|PC 18:2_22:6
HexCer-NS	HexCer 34:1;2O; HexCer 18:1;2O/16:0		PC	PC 42:2|PC 24:0_18:2
HexCer-NS	HexCer 34:3;2O; HexCer 18:2;2O/16:1		PE	PE 34:0|PE 17:0_17:0
HexCer-NS	HexCer 40:2;2O; HexCer 18:1;2O/22:1		PE	PE 34:1|PE 16:0_18:1
HexCer-NS	HexCer 40:3;2O; HexCer 18:2;2O/22:1		PE	PE 34:2|PE 16:0_18:2
HexCer-NS	HexCer 41:2;2O; HexCer 18:1;2O/23:1		PE	PE 34:3|PE 16:0_18:3
HexCer-NS	HexCer 42:1;2O; HexCer 18:1;2O/24:0		PE	PE 36:1|PE 18:0_18:1
HexCer-NS	HexCer 42:2;2O; HexCer 18:1;2O/24:1		PE	PE 36:2|PE 18:0_18:2
HexCer-NS	HexCer 42:3;2O; HexCer 18:2;2O/24:1		PE	PE 36:3|PE 18:1_18:2
HexCer-NS	HexCer 44:3;2O; HexCer 18:2;2O/26:1		PE	PE 36:4|PE 16:0_20:4
LDGTS	LDGTS 16:0		PE	PE 36:4|PE 18:2_18:2
LDGTS	LDGTS 18:2		PE	PE 36:5|PE 16:0_20:5
LPC	LPC 14:0/0:0		PE	PE 36:5|PE 18:2_18:3
LPC	LPC 15:0/0:0		PE	PE 36:6|PE 18:3_18:3
LPC	LPC 16:0/0:0		PE	PE 37:4|PE 17:0_20:4
LPC	LPC 16:1/0:0		PE	PE 38:1|PE 18:0_20:1
LPC	LPC 16:2/0:0		PE	PE 38:2|PE 18:0_20:2
LPC	LPC 16:3/0:0		PE	PE 38:3|PE 18:0_20:3
LPC	LPC 17:0/0:0		PE	PE 38:3|PE 20:1_18:2
LPC	LPC 18:0/0:0		PE	PE 38:4|PE 18:0_20:4
LPC	LPC 18:1/0:0		PE	PE 38:4|PE 20:1_18:3
LPC	LPC 18:2/0:0		PE	PE 38:6|PE 16:0_22:6
LPC	LPC 18:3/0:0		PE	PE 38:6|PE 18:2_20:4
LPC	LPC 20:0/0:0		PE	PE 40:2|PE 22:0_18:2
LPC	LPC 20:1/0:0		PE	PE 40:3|PE 22:0_18:3
LPC	LPC 20:2/0:0		PE	PE 40:4|PE 18:0_22:4
LPC	LPC 20:3/0:0		PE	PE 40:6|PE 18:0_22:6
LPC	LPC 20:4/0:0		PE	PE 41:2|PE 23:0_18:2
LPC	LPC 22:4/0:0		PE	PE 42:2|PE 24:0_18:2
EtherLPC	LPC O-16:0		PE	PE 42:3|PE 24:0_18:3
EtherLPC	LPC O-16:1		PG	PG 32:0|PG 16:0_16:0
EtherLPC	LPC O-18:0		PG	PG 32:1|PG 16:0_16:1
EtherLPC	LPC O-18:1		PG	PG 34:0|PG 17:0_17:0
LPE	LPE 16:0		PG	PG 34:1|PG 16:0_18:1
LPE	LPE 16:1		PG	PG 34:2|PG 16:0_18:2
LPE	LPE 17:0		PG	PG 34:3|PG 16:0_18:3
LPE	LPE 18:0		PG	PG 34:3|PG 16:1_18:2
LPE	LPE 18:1		PG	PG 34:4|PG 16:1_18:3
LPE	LPE 18:3		PG	PG 36:2|PG 18:1_18:1
LPE	LPE 20:1		PG	PG 36:3|PG 18:1_18:2
LPE	LPE 20:4		PG	PG 36:6|PG 18:3_18:3
LPE	LPE 20:5		PI	PI 34:1|PI 16:0_18:1
LPE	LPE 22:6		PI	PI 34:2|PI 16:0_18:2
MG	MG 16:0; [M+Na]+		PI	PI 34:3|PI 16:0_18:3
MG	MG 18:0; [M+Na]+		PI	PI 36:1|PI 18:0_18:1
MG	MG 18:1 (1); [M+Na]+		PI	PI 36:2|PI 18:0_18:2
MG	MG 18:1 (2); [M+Na]+		PI	PI 36:4|PI 16:0_20:4
MG	MG 18:2; [M+Na]+		PI	PI 36:4|PI 18:2_18:2
MGDG	MGDG 36:6; MGDG 18:3_18:3		PI	PI 36:5|PI 18:2_18:3
MGDG	MGDG 36:7; MGDG 18:3_18:4		PI	PI 36:6|PI 18:3_18:3
MGDG	MGDG 38:6; MGDG 18:3_20:3		PI	PI 38:4|PI 18:0_20:4
PC	PC 26:0		PI	PI 38:6|PI 18:2_20:4
PC	PC 28:0; PC 14:0_14:0		PS	PS 34:1|PS 16:0_18:1
PC	PC 28:1		PS	PS 34:2|PS 16:0_18:2
PC	PC 29:0		PS	PS 36:1|PS 18:0_18:1
PC	PC 30:0; PC 14:0_16:0		PS	PS 36:2|PS 18:0_18:2
PC	PC 30:1		PS	PS 36:4|PS 16:0_20:4
PC	PC 31:0; PC 15:0_16:0		PS	PS 38:3|PS 18:0_20:3
PC	PC 31:1; PC 15:0_16:1		PS	PS 38:4|PS 18:0_20:4
PC	PC 32:0; PC 16:0_16:0		PS	PS 38:6|PS 16:0_22:6
PC	PC 32:1; PC 16:0_16:1		PS	PS 40:6|PS 18:0_22:6
PC	PC 32:2; PC 14:0_18:2		PS	PS 42:3|PS 24:0_18:3
PC	PC 32:3; PC 14:0_18:3		SM	SM 32:2;2O
PC	PC 33:1 (1); PC 15:0_18:1		SM	SM 33:1;2O
PC	PC 33:1 (2); PC 16:0_17:1		SM	SM 34:1;2O|SM 18:1;2O/16:0
PC	PC 33:2; PC 15:0_18:2		SM	SM 38:2;2O
PC	PC 33:3; PC 15:1_18:2		SM	SM 39:1;2O
PC	PC 33:4; PC 15:1_18:3		SM	SM 40:1;2O|SM 18:1;2O/22:0
PC	PC 34:0; PC 16:0_18:0		SM	SM 40:2;2O|SM 18:2;2O/22:0
PC	PC 34:1; PC 16:0_18:1		SM	SM 41:1;2O|SM 18:1;2O/23:0
PC	PC 34:2; PC 16:0_18:2		SM	SM 42:1;2O|SM 18:1;2O/24:0
PC	PC 34:3; PC 16:0_18:3		SM	SM 42:2;2O|SM 18:1;2O/24:1
PC	PC 34:4 (1); PC 16:0_18:4		SM	SM 42:3;2O|SM 18:2;2O/24:1
PC	PC 34:4 (2); PC 16:1_18:3		SQDG	SQDG 32:0|SQDG 16:0_16:0
PC	PC 34:5		SQDG	SQDG 32:1|SQDG 16:0_16:1
PC	PC 35:1; PC 17:0_18:1		SQDG	SQDG 34:0|SQDG 16:0_18:0
PC	PC 35:2; PC 17:0_18:2		SQDG	SQDG 34:1|SQDG 16:0_18:1
PC	PC 36:0; PC 18:0_18:0		SQDG	SQDG 34:3|SQDG 16:0_18:3
PC	PC 36:1; PC 18:0_18:1		SQDG	SQDG 34:4|SQDG 16:1_18:3
PC	PC 36:2; PC 18:1_18:1		SQDG	SQDG 36:1|SQDG 18:0_18:1
PC	PC 36:3; PC 18:1_18:2		SQDG	SQDG 36:3|SQDG 18:0_18:3
PC	PC 36:4 (1); PC 18:2_18:2		SQDG	SQDG 36:4|SQDG 18:1_18:3
PC	PC 36:4 (2); PC 16:0_20:4		SQDG	SQDG 36:5|SQDG 18:2_18:3
PC	PC 36:5 (1); PC 18:2_18:3		SQDG	SQDG 36:6|SQDG 18:3_18:3
PC	PC 36:5 (2); PC 16:0_20:5		SQDG	SQDG 38:6|SQDG 18:3_20:3
PC	PC 36:6; PC 18:3_18:3		SSulfate	ST 27:1;O;S
PC	PC 37:2; PC 19:0_18:2
PC	PC 38:1; PC 18:0_20:1
PC	PC 38:2; PC 18:1_20:1
PC	PC 38:3; PC 18:0_20:3
PC	PC 38:4; PC 18:0_20:4
PC	PC 38:5 (1); PC 18:2_20:3
PC	PC 38:5 (2); PC 18:1_20:4
PC	PC 38:5 (3); PC 18:0_20:5
PC	PC 38:6 (1); PC 18:2_20:4
PC	PC 38:6 (2); PC 16:0_22:6
PC	PC 40:2; PC 22:0_18:2
PC	PC 40:4; PC 18:0_22:4
PC	PC 40:5 (1); PC 18:0_22:5
PC	PC 40:5 (2); PC 18:0_22:5
PC	PC 40:6; PC 18:0_22:6
PC	PC 40:7 (1); PC 18:2_22:5
PC	PC 40:7 (2); PC 20:3_20:4
PC	PC 40:7 (3); PC 18:1_22:6
PC	PC 40:8; PC 20:4_20:4
PC	PC 42:2; PC 24:0_18:2
PC	PC 42:3 (1); PC 24:1_18:2
PC	PC 42:3 (2); PC 24:0_18:3
PC	PC 42:8; PC 20:2_22:6
PC	PC 43:2; PC 25:0_18:2
EtherPC	PC O-30:0
EtherPC	PC O-32:0; PC O-16:0_16:0
EtherPC	PC O-32:1 (1); PC O-16:0_16:1
EtherPC	PC O-32:1 (2); PC O-16:1_16:0
EtherPC	PC O-34:0; PC O-18:0_16:0
EtherPC	PC O-34:1; PC O-16:0_18:1
EtherPC	PC O-34:2 (1); PC O-16:0_18:2
EtherPC	PC O-34:2 (2); PC O-16:1_18:1
EtherPC	PC O-36:1; PC O-18:0_18:1
EtherPC	PC O-36:2 (1); PC O-18:0_18:2
EtherPC	PC O-36:2 (2); PC O-18:1_18:1
EtherPC	PC O-36:3 (1); PC O-18:1_18:2
EtherPC	PC O-36:3 (2); PC O-18:1_18:2
EtherPC	PC O-36:3 (3); PC O-18:3_18:0
EtherPC	PC O-36:3 (4); PC O-18:1_18:2
EtherPC	PC O-36:4; PC O-18:4_18:0
EtherPC	PC O-36:5 (1); PC O-16:0_20:5
EtherPC	PC O-36:5 (2); PC O-16:1_20:4
EtherPC	PC O-36:6; PC O-16:1_20:5
EtherPC	PC O-37:8; PC O-17:4_20:4
EtherPC	PC O-38:4 (1); PC O-16:0_22:4
EtherPC	PC O-38:4 (2); PC O-18:0_20:4
EtherPC	PC O-38:5; PC O-18:1_20:4
EtherPC	PC O-38:6; PC O-18:4_20:2
EtherPC	PC O-38:7; PC O-16:1_22:6
EtherPC	PC O-40:5 (1); PC O-18:1_22:4
EtherPC	PC O-40:5 (2); PC O-20:1_20:4
EtherPC	PC O-40:6 (1); PC O-18:1_22:5
EtherPC	PC O-40:6 (2); PC O-18:0_22:6
EtherPC	PC O-40:6 (3); PC O-18:3_22:3
EtherPC	PC O-40:7; PC O-18:1_22:6
EtherPC	PC O-40:8; PC O-18:4_22:4
EtherPC	PC O-41:10
EtherPC	PC O-41:11
EtherPC	PC O-42:5; PC O-22:1_20:4
EtherPC	PC O-42:6; PC O-22:2_20:4
EtherPC	PC O-42:7; PC O-18:3_24:4
EtherPC	PC O-44:4
EtherPC	PC O-44:5; PC O-24:1_20:4
EtherPC	PC O-44:6 (1); PC O-24:2_20:4
EtherPC	PC O-44:6 (2); PC O-16:4_28:2
EtherPC	PC O-44:7
EtherPC	PC O-46:6
EtherPC	PC O-46:7
PE	PE 34:1 (1); PE 16:0_18:1
PE	PE 34:1 (2); PE 16:0_18:1
PE	PE 34:2; PE 16:0_18:2
PE	PE 34:3 (1); PE 16:0_18:3
PE	PE 34:3 (2); PE 16:0_18:3
PE	PE 34:4; PE 16:0_18:4
PE	PE 36:1; PE 18:0_18:1
PE	PE 36:2; PE 18:0_18:2
PE	PE 36:3; PE 18:1_18:2
PE	PE 36:4 (1); PE 18:1_18:3
PE	PE 36:4 (2); PE 16:0_20:4
PE	PE 36:5 (1); PE 18:2_18:3
PE	PE 36:5 (2); PE 18:2_18:3
PE	PE 36:5 (3); PE 16:0_20:5
PE	PE 36:6 (1); PE 18:2_18:4
PE	PE 36:6 (2); PE 18:3_18:3
PE	PE 36:6 (3); PE 18:3_18:3
PE	PE 37:4; PE 17:0_20:4
PE	PE 38:1; PE 18:0_20:1
PE	PE 38:2; PE 18:0_20:2
PE	PE 38:3 (1); PE 20:1_18:2
PE	PE 38:3 (2); PE 18:0_20:3
PE	PE 38:4; PE 18:0_20:4
PE	PE 38:5 (1)
PE	PE 38:5 (2)
PE	PE 38:6 (1); PE 18:2_20:4
PE	PE 38:6 (2); PE 16:0_22:6
PE	PE 40:2; PE 22:0_18:2
PE	PE 40:3; PE 22:0_18:3
PE	PE 40:4; PE 18:0_22:4
PE	PE 40:5 (1); PE 18:0_22:5
PE	PE 40:5 (2); PE 18:0_22:5
PE	PE 40:6; PE 18:0_22:6
PE	PE 40:8; PE 18:2_22:6
PE	PE 41:2; PE 23:0_18:2
PE	PE 41:3; PE 23:0_18:3
PE	PE 42:2; PE 24:0_18:2
PE	PE 42:3; PE 24:0_18:3
PE	PE 43:2
EtherPE	PE P-34:0; PE P-18:0_16:0
EtherPE	PE P-34:1; PE P-16:0_18:1
EtherPE	PE P-34:2; PE P-16:0_18:2
EtherPE	PE P-36:1; PE P-18:0_18:1
EtherPE	PE P-36:2; PE P-18:0_18:2
EtherPE	PE P-36:4; PE P-16:0_20:4
EtherPE	PE P-38:1; PE P-18:0_20:1
EtherPE	PE P-38:2; PE P-20:1_18:1
EtherPE	PE P-38:3; PE P-18:0_20:3
EtherPE	PE P-38:4; PE P-18:0_20:4
EtherPE	PE P-38:6; PE P-16:0_22:6
EtherPE	PE P-40:4 (1); PE P-18:0_22:4
EtherPE	PE P-40:4 (2); PE P-20:0_20:4
EtherPE	PE P-40:5 (1); PE P-18:0_22:5
EtherPE	PE P-40:5 (2); PE P-18:0_22:5
EtherPE	PE P-40:6; PE P-18:0_22:6
PG	PG 32:0; PG 16:0_16:0
PG	PG 32:1; PG 16:0_16:1
PG	PG 34:2; PG 16:1_18:1
PG	PG 34:4; PG 16:1_18:3
PI	PI 34:1
PI	PI 34:2
PI	PI 34:3
PI	PI 36:2
PI	PI 36:4
PI	PI 36:5
PI	PI 36:6
PI	PI 38:4
PI	PI 40:6
PS	PS 34:2 (1)
PS	PS 34:2 (2)
PS	PS 36:2
PS	PS 36:4
PS	PS 38:4; PS 18:0_20:4
PS	PS 38:6
PS	PS 40:2
SM	SM 30:1;2O; SM 16:1;2O/14:0
SM	SM 31:1;2O
SM	SM 32:0;2O
SM	SM 32:1;2O; SM 16:1;2O/16:0
SM	SM 32:2;2O; SM 18:2;2O/14:0
SM	SM 33:1;2O; SM 17:1;2O/16:0
SM	SM 33:2;2O
SM	SM 34:0;2O
SM	SM 34:1;2O; SM 18:1;2O/16:0
SM	SM 34:1;3O
SM	SM 34:2;2O; SM 18:2;2O/16:0
SM	SM 35:2;2O
SM	SM 36:0;2O
SM	SM 36:1;2O; SM 18:1;2O/18:0
SM	SM 36:2;2O; SM 18:2;2O/18:0
SM	SM 38:0;2O
SM	SM 38:1;2O; SM 16:1;2O/22:0
SM	SM 38:2;2O; SM 18:2;2O/20:0
SM	SM 39:1;2O; SM 16:1;2O/23:0
SM	SM 39:2;2O
SM	SM 40:1;2O; SM 18:1;2O/22:0
SM	SM 40:2;2O; SM 18:2;2O/22:0
SM	SM 40:5;3O
SM	SM 41:1;2O; SM 18:1;2O/23:0
SM	SM 41:2;2O; SM 18:2;2O/23:0
SM	SM 42:1;2O; SM 18:1;2O/24:0
SM	SM 42:1;3O
SM	SM 42:2;2O; SM 18:1;2O/24:1
SM	SM 42:2;3O
SM	SM 42:3;2O; SM 18:2;2O/24:1
SM	SM 42:4;2O; SM 18:2;2O/24:2
SM	SM 43:2;2O; SM 18:1;2O/25:1
SQDG	SQDG 34:1; SQDG 16:0_18:1
SQDG	SQDG 34:3; SQDG 16:0_18:3
SQDG	SQDG 34:4 (1); SQDG 16:0_18:4
SQDG	SQDG 34:4 (2); SQDG 16:1_18:3
SQDG	SQDG 36:3; SQDG 18:0_18:3
SQDG	SQDG 36:4; SQDG 18:1_18:3
SQDG	SQDG 36:6; SQDG 18:3_18:3
TG	TG 38:0; TG 8:0_14:0_16:0
TG	TG 40:0; TG 10:0_14:0_16:0
TG	TG 40:1; TG 10:0_14:0_16:1
TG	TG 42:0; TG 12:0_14:0_16:0
TG	TG 42:1; TG 8:0_16:0_18:1
TG	TG 42:2; TG 8:0_16:0_18:2
TG	TG 43:1; TG 9:0_16:0_18:1
TG	TG 44:0; TG 14:0_14:0_16:0
TG	TG 44:1; TG 10:0_16:0_18:1
TG	TG 44:2; TG 10:0_16:0_18:2
TG	TG 45:1; TG 14:0_15:0_16:1
TG	TG 45:2; TG 15:0_14:1_16:1
TG	TG 46:0; TG 14:0_16:0_16:0
TG	TG 46:1; TG 12:0_16:0_18:1
TG	TG 46:2; TG 12:0_16:0_18:2
TG	TG 46:3; TG 10:0_18:1_18:2
TG	TG 46:4; TG 12:0_16:1_18:3
TG	TG 47:0; TG 14:0_16:0_17:0
TG	TG 47:1; TG 15:0_16:0_16:1
TG	TG 47:2; TG 15:0_14:1_18:1
TG	TG 48:0 (1); TG 16:0_16:0_16:0
TG	TG 48:0 (2); TG 14:0_16:0_18:0
TG	TG 48:1; TG 14:0_16:0_18:1
TG	TG 48:2; TG 14:0_16:0_18:2
TG	TG 48:3; TG 14:0_16:1_18:2
TG	TG 49:0; TG 15:0_16:0_18:0
TG	TG 49:1; TG 15:0_16:0_18:1
TG	TG 49:2; TG 15:0_16:0_18:2
TG	TG 49:3; TG 15:0_16:1_18:2
TG	TG 50:0 (1); TG 16:0_16:0_18:0
TG	TG 50:0 (2); TG 16:0_16:0_18:0
TG	TG 50:1; TG 16:0_16:0_18:1
TG	TG 50:2; TG 16:0_16:1_18:1
TG	TG 50:3; TG 16:0_16:1_18:2
TG	TG 50:4 (1); TG 16:0_16:1_18:3
TG	TG 50:4 (2); TG 14:0_16:0_20:4
TG	TG 51:1; TG 16:0_17:0_18:1
TG	TG 51:2; TG 16:0_17:1_18:1
TG	TG 51:3; TG 16:0_17:1_18:2
TG	TG 51:4; TG 16:1_17:1_18:2
TG	TG 51:5; TG 15:0_18:2_18:3
TG	TG 51:6; TG 15:1_18:2_18:3
TG	TG 52:0 (1); TG 16:0_18:0_18:0
TG	TG 52:0 (2); TG 16:0_18:0_18:0
TG	TG 52:1; TG 16:0_18:0_18:1
TG	TG 52:2; TG 16:0_18:0_18:2
TG	TG 52:3; TG 16:0_18:1_18:2
TG	TG 52:4; TG 16:1_18:1_18:2
TG	TG 52:5; TG 16:0_18:2_18:3
TG	TG 52:6; TG 16:1_18:2_18:3
TG	TG 53:1; TG 17:0_18:0_18:1
TG	TG 53:2 (1); TG 17:0_18:1_18:1
TG	TG 53:2 (2); TG 17:0_18:1_18:1
TG	TG 53:3 (1); TG 17:0_18:1_18:2
TG	TG 53:3 (2); TG 17:0_18:1_18:2
TG	TG 53:4; TG 17:1_18:1_18:2
TG	TG 53:5; TG 18:1_17:2_18:2
TG	TG 54:0 (1); TG 16:0_18:0_20:0
TG	TG 54:0 (2); TG 16:0_18:0_20:0
TG	TG 54:1; TG 16:0_20:0_18:1
TG	TG 54:2; TG 18:0_18:1_18:1
TG	TG 54:3; TG 18:0_18:1_18:2
TG	TG 54:4; TG 18:1_18:1_18:2
TG	TG 54:5 (1); TG 18:1_18:2_18:2
TG	TG 54:5 (2); TG 16:0_18:1_20:4
TG	TG 54:6 (1); TG 18:1_18:2_18:3
TG	TG 54:6 (2); TG 16:0_18:2_20:4
TG	TG 54:6 (3); TG 16:0_16:0_22:6
TG	TG 54:7 (1); TG 18:2_18:2_18:3
TG	TG 54:7 (2); TG 16:0_18:2_20:5
TG	TG 54:8; TG 18:2_18:3_18:3
TG	TG 54:9; TG 18:3_18:3_18:3
TG	TG 55:3; TG 18:0_19:1_18:2
TG	TG 55:4; TG 18:1_19:1_18:2
TG	TG 55:5; TG 18:1_18:2_19:2
TG	TG 56:0; TG 16:0_18:0_22:0
TG	TG 56:1; TG 16:0_22:0_18:1
TG	TG 56:2; TG 18:0_18:1_20:1
TG	TG 56:3; TG 20:0_18:1_18:2
TG	TG 56:4 (1); TG 18:0_18:0_20:4
TG	TG 56:4 (2); TG 18:1_20:1_18:2
TG	TG 56:4 (3); TG 18:0_18:1_20:3
TG	TG 56:5 (1); TG 18:1_18:2_20:2
TG	TG 56:5 (2); TG 18:0_18:1_20:4
TG	TG 56:6; TG 20:1_18:2_18:3
TG	TG 56:7 (1); TG 20:1_18:3_18:3
TG	TG 56:7 (2); TG 16:0_18:1_22:6
TG	TG 56:8 (1); TG 18:1_18:2_20:5
TG	TG 56:8 (2); TG 16:0_18:2_22:6
TG	TG 57:1; TG 16:0_23:0_18:1
TG	TG 58:1; TG 16:0_24:0_18:1
TG	TG 58:2; TG 16:0_24:0_18:2
TG	TG 58:3; TG 18:1_18:1_22:1
TG	TG 58:4; TG 22:0_18:2_18:2
TG	TG 58:5; TG 22:0_18:2_18:3
TG	TG 58:6; TG 22:0_18:3_18:3
TG	TG 58:7 (1); TG 18:1_18:2_22:4
TG	TG 58:7 (2); TG 18:0_18:1_22:6
TG	TG 58:8 (1); TG 18:1_18:2_22:5
TG	TG 58:8 (2); TG 18:0_18:2_22:6
TG	TG 58:9; TG 18:1_18:2_22:6
TG	TG 58:10 (1); TG 18:2_18:2_22:6
TG	TG 58:10 (2); TG 16:0_20:4_22:6
TG	TG 58:11; TG 18:2_20:4_20:5
TG	TG 59:1; TG 16:0_25:0_18:1
TG	TG 60:1; TG 18:0_24:0_18:1
TG	TG 60:2; TG 18:0_24:0_18:2
TG	TG 60:3; TG 24:0_18:1_18:2
TG	TG 60:4; TG 24:0_18:2_18:2
TG	TG 60:5; TG 24:0_18:2_18:3
TG	TG 60:6; TG 24:0_18:3_18:3
TG	TG 60:10; TG 18:1_20:4_22:5
TG	TG 60:11; TG 18:1_20:4_22:6
TG	TG 60:12; TG 18:2_20:4_22:6
TG	TG 62:1; TG 20:0_24:0_18:1
TG	TG 62:2; TG 16:0_28:0_18:2
EtherTG	TG O-50:1; TG O-16:0_16:0_18:1
EtherTG	TG O-52:1; TG O-16:0_18:0_18:1
EtherTG	TG O-52:2; TG O-16:0_18:0_18:2
EtherTG	TG O-56:3; TG O-18:0_18:1_20:2
EtherTG	TG O-56:4; TG O-16:0_18:0_22:4
